# Supplementary material for: The Effects of Rice Bran on Neuroinflammation and Gut Microbiota in Ovariectomized Mice Fed a Drink with Fructose
Source: Nutrients. 2024 Sep 4;16(17):2980. doi: 10.3390/nu16172980 (PMC11397027; doi:10.3390/nu16172980)
Supplement: Supplementary file 1 [file nutrients-16-02980-s001.zip]

Archive with 1 entries (1 files):
- nutrients-3181725-supplementary.pdf
